# Supplementary material for: Expression of Concern: NKILA represses nasopharyngeal carcinoma carcinogenesis and metastasis by NF-κB pathway inhibition
Source: PLoS Genet. 2022 Aug 16;18(8):e1010332. doi: 10.1371/journal.pgen.1010332 (PMC9380937; doi:10.1371/journal.pgen.1010332)
Supplement: S1 File — (ZIP) [file pgen.1010332.s001.zip]

Archive with 2 entries (2 files):
- Excerpt of S18 Cell Line Authentication Report.pdf
- Excerpt of S26 Cell Line Authentication Report.pdf
