# Supplementary material for: Expression of Concern: NKILA represses nasopharyngeal carcinoma carcinogenesis and metastasis by NF-κB pathway inhibition
Source: PLoS Genet. 2022 Aug 16;18(8):e1010332. doi: 10.1371/journal.pgen.1010332 (PMC9380937; doi:10.1371/journal.pgen.1010332)
Supplement: S4 File — (ZIP) [file pgen.1010332.s004.zip]

Archive with 36 entries (36 files):
- S4 File/S18 Invasion NKILA.tif
- S4 File/S18 Invasion NKILA-1.tif
- S4 File/S18 Invasion NKILA-2.tif
- S4 File/S18 Invasion vec.tif
- S4 File/S18 Invasion vec-1.tif
- S4 File/S18 Invasion vec-2.tif
- S4 File/S18 Migration NKILA.tif
- S4 File/S18 Migration NKILA-1.tif
- S4 File/S18 Migration NKILA-2.tif
- S4 File/S18 Migration vec.tif
- S4 File/S18 Migration vec-1.tif
- S4 File/S18 Migration vec-2.tif
- S4 File/S26 Invasion shGFP.tif
- S4 File/S26 Invasion shGFP-1.tif
- S4 File/S26 Invasion shGFP-2.tif
- S4 File/S26 Invasion shNK1.tif
- S4 File/S26 Invasion shNK1-1.tif
- S4 File/S26 Invasion shNK1-2.tif
- S4 File/S26 Invasion shNK2.tif
- S4 File/S26 Invasion shNK2-1.tif
- S4 File/S26 Invasion shNK2-2.tif
- S4 File/S26 Invasion shvec.tif
- S4 File/S26 Invasion shvec-1.tif
- S4 File/S26 Invasion shvec-2.tif
- S4 File/S26 Migration shGFP.tif
- S4 File/S26 Migration shGFP-1.tif
- S4 File/S26 Migration shGFP-2.tif
- S4 File/S26 Migration shNK1.tif
- S4 File/S26 Migration shNK1-1.tif
- S4 File/S26 Migration shNK1-2.tif
- S4 File/S26 Migration shNK2.tif
- S4 File/S26 Migration shNK2-1.tif
- S4 File/S26 Migration shNK2-2.tif
- S4 File/S26 Migration shvec.tif
- S4 File/S26 Migration shvec-1.tif
- S4 File/S26 Migration shvec-2.tif
