# Supplementary material for: Expression of Concern: NKILA represses nasopharyngeal carcinoma carcinogenesis and metastasis by NF-κB pathway inhibition
Source: PLoS Genet. 2022 Aug 16;18(8):e1010332. doi: 10.1371/journal.pgen.1010332 (PMC9380937; doi:10.1371/journal.pgen.1010332)
Supplement: S5 File — (ZIP) [file pgen.1010332.s005.zip]

Archive with 32 entries (32 files):
- S5 File/Invasion NKILA.tif
- S5 File/Invasion NKILA+JSH.tif
- S5 File/Invasion NKILA+JSH-1.tif
- S5 File/Invasion NKILA+JSH-2.tif
- S5 File/Invasion NKILA+JSH-3.tif
- S5 File/Invasion NKILA+SC3060.tif
- S5 File/Invasion NKILA+SC3060-1.tif
- S5 File/Invasion NKILA+SC3060-2.tif
- S5 File/Invasion NKILA+SC3060-3.tif
- S5 File/Invasion NKILA-1.tif
- S5 File/Invasion NKILA-2.tif
- S5 File/Invasion NKILA-3.tif
- S5 File/Invasion VEC.tif
- S5 File/Invasion VEC-1.tif
- S5 File/Invasion VEC-2.tif
- S5 File/Invasion VEC-3.tif
- S5 File/Migration NKILA.tif
- S5 File/Migration NKILA+JSH.tif
- S5 File/Migration NKILA+JSH-1.tif
- S5 File/Migration NKILA+JSH-2.tif
- S5 File/Migration NKILA+JSH-3.tif
- S5 File/Migration NKILA+SC3060.tif
- S5 File/Migration NKILA+SC3060-1.tif
- S5 File/Migration NKILA+SC3060-2.tif
- S5 File/Migration NKILA+SC3060-3.tif
- S5 File/Migration NKILA-1.tif
- S5 File/Migration NKILA-2.tif
- S5 File/Migration NKILA-3.tif
- S5 File/Migration vec.tif
- S5 File/Migration vec-1.tif
- S5 File/Migration vec-2.tif
- S5 File/Migration vec-3.tif
