# Supplementary material for: Expression of Concern: NKILA represses nasopharyngeal carcinoma carcinogenesis and metastasis by NF-κB pathway inhibition
Source: PLoS Genet. 2022 Aug 16;18(8):e1010332. doi: 10.1371/journal.pgen.1010332 (PMC9380937; doi:10.1371/journal.pgen.1010332)
Supplement: S6 File — (XLSX) [file pgen.1010332.s006.xlsx]

## Sheet: Fig 4A
	S18			S26
	S18 vec	S18 NKILA		S26 shGFP	S26 shNK1	S26 shNK2
	10.1	19.3		12.9	2.8	2
	13.2	24.8		9.7	2.6	1.9
	14.5	23.6		11.2	2.6	2.1

## Sheet: Fig 5A
	NP69	S26	S18	6-10B	5-8F
	2.01	1	0.455861	1.5728	0.33371
	2.22942	0.983957	0.25	1.45397	0.45376
	1.9816	1.25411	0.542113	1.62826	0.349492

## Sheet: Fig 5B
	S18 Migration			S18 Invasion			S26 Migration					S26 Invasion
	vec	NKILA		vec	NKILA		shvec	shGFP	shNK1	shNK2		shvec	shGFP	shNK1	shNK2
	47	2		50	3		12	13	36	44		4	6	64	66
	46	3		52	2		9	14	32	40		7	5	60	69
	41	2		47	3		10	11	33	38		6	6	58	64

## Sheet: Fig 6E
	Migration					Invasion
	vec	NKILA	NK+3060	NK+JSH		vec	NKILA	NK+3060	NK+JSH
	19	4	4	3		54	20	22	9
	15	2	3	2		63	12	18	7
	20	3	4	3		40	19	24	13
	19	3	4	2		57	12	24	10
